# Supplementary material for: Hybrid Heme Peroxidases from Rice Blast Fungus Magnaporthe oryzae Involved in Defence against Oxidative Stress
Source: Antioxidants (Basel). 2020 Jul 23;9(8):655. doi: 10.3390/antiox9080655 (PMC7463560; doi:10.3390/antiox9080655)
Supplement: Supplementary file 1 [file antioxidants-09-00655-s001.zip]

Archive with 4 entries (4 files):
- Supplementary Figure 1.docx
- Supplementary Figure 2.docx
- Supplementary Table 1.docx
- Supplementary Table 2.docx
